# Supplementary material for: Pseudomonas aeruginosa Rhamnolipids Produced by Andiroba (Carapa guianensis Aubl.) (Sapindales: Meliaceae) Biomass Waste from Amazon: A Potential Weapon Against Aedes aegypti L. (Diptera: Culicidae)
Source: Molecules. 2025 Jan 31;30(3):618. doi: 10.3390/molecules30030618 (PMC11821126; doi:10.3390/molecules30030618)
Supplement: Supplementary file 1 [file molecules-30-00618-s001.zip]

Archive with 1 entries (1 files):
- molecules-3396246-supplementary.pdf
